# Supplementary material for: Aromatic Sulfonamides including a Sulfonic Acid Tail: New Membrane Impermeant Carbonic Anhydrase Inhibitors for Targeting Selectively the Cancer-Associated Isoforms
Source: Int J Mol Sci. 2021 Dec 31;23(1):461. doi: 10.3390/ijms23010461 (PMC8745330; doi:10.3390/ijms23010461)
Supplement: Supplementary file 1 [file ijms-23-00461-s001.zip]

Archive with 1 entries (1 files):
- ijms-1506264-supplementary.pdf
